# Supplementary material for: Serratia sp. traits distinguish the lung microbiome of patients with tuberculosis and non-tuberculous mycobacterial lung diseases
Source: PLoS One. 2025 Jun 26;20(6):e0325362. doi: 10.1371/journal.pone.0325362 (PMC12200645; doi:10.1371/journal.pone.0325362)
Supplement: S1 Table — 1.1. Number of detected ASVs, adjusted ASVs, and 98% OTUs along the processing steps in the pure culture, and mock standard samples. 1.2. Number of detected ASVs, adjusted ASVs, and 98% OTUs along the processing steps in the technical replicates (BALFs, pure cultures, and Mock standard). (XLSX) [file pone.0325362.s008.xlsx]

## Sheet: Supplementary_table_S1
Supplementary Table 1. Detected, shared, and unique ASVs, adjusted ASVs, and 98% OTUs along the processing steps in the positive controls, and technical replicates
1.1. Number of detected ASVs, adjusted ASVs, and 98% OTUs along the processing steps in the pure culture, and mock standard samples
	Sample ID	Sample Category	Detected ASVs pre decontamination	Detected adjusted ASVs pre decontamination	Detected ASVs post decontamination	Detected adjusted ASVs post decontamination	Detected ASVs final	Detected adjusted ASVs final	Detected 98% OTUs final
1	H-haemolyticus-DSM-103601_S230	Pure culture	100	1	100	1	93	1	1
2	H-influenzae-DSM-11121_S229	Pure culture	18	1	18	1	18	1	1
3	M-abscessus-21002932-ATCC19977_S226	Pure culture	18	1	18	1	18	1	1
4	M-abscessus-21002997_S227	Pure culture	18	1	18	1	18	1	1
5	M-abscessus-21003041_S228	Pure culture	18	1	18	1	18	1	1
6	Positive-22003835_S156	Pure culture	25	9	18	2	18	2	1
7	Positive-22003835_S39	Pure culture	19	6	16	3	*	*	*
8	Positive-22003836_S155	Pure culture	16	3	16	3	16	3	1
9	Positive-22003836_S238	Pure culture	30	2	30	2	30	2	1
10	Positive-22003836_S38	Pure culture	17	1	17	1
11	Positive-C1-BCG_S153	Pure culture	16	2	16	2	16	2	1
12	Positive-C1-BCG_S236	Pure culture	30	4	27	1	27	1	1
13	Positive-C1-BCG_S24	Pure culture	16	3	15	2	15	2	1
14	Positive-C1-BCG_S260	Pure culture	18	2	18	2
15	Positive-C1-BCG_S42	Pure culture	18	3	17	2	17	2	1
16	Positive-C2-Mycobacterium_S154	Pure culture	19	3	18	2	18	2	1
17	Positive-C2-Mycobacterium_S237	Pure culture	32	2	31	1	31	1	1
18	Positive-C2-Mycobacterium_S261	Pure culture	19	3	18	2	*	*	*
19	Positive-C2-Mycobacterium_S40	Pure culture	15	2	14	1	*	*	*
20	Positive-C2-Mycobacterium_S43	Pure culture	18	3	17	2	17	2	1
21	Positive-C2-Mycobacterium_S73	Pure culture	18	2	17	1	17	1	1
22	Ultra-clean-Mock-D0-DNA_S142	Mock Standard (cells)	127	29	100	11	100	11	8
23	Ultra-clean-Mock-D0-DNA_S44	Mock Standard (cells)	216	37	152	8	152	8	7
24	Ultra-clean-Mock-D1-DNA_S45	Mock Standard (cells)	193	33	143	8	143	8	7
25	Ultra-clean-Mock-D2-DNA_S46	Mock Standard (cells)	96	14	87	8	87	8	8
26	Ultra-clean-Mock-D3-DNA_S47	Mock Standard (cells)	145	45	104	8	104	8	8
27	Ultra-clean-Mock-D4-DNA_S48	Mock Standard (cells)	112	15	105	8	105	8	8
28	Ultra-clean-Mock-D8-DNA_S49	Mock Standard (cells)	126	28	104	8	102	8	7
29	Zymo-Biomics_S75	Mock Standard (DNA)	185	26	157	8	157	8	8
	* Sample excluded, had less than 10,000 reads
1.2. Number of detected ASVs, adjusted ASVs, and 98% OTUs along the processing steps in the technical replicates (BALFs, pure cultures, and Mock standard)
	Sample ID	Sample Category	Number of Replicates	Shared ASVs pre decontamination	Unique ASVs pre decontamination	Shared adjusted ASVs pre decontamination	Unique adjusted ASVs pre decontamination	Shared ASVs post decontamination	Unique ASVs post decontamination	Shared adjsuted ASVs post decontamination	Unique adjusted ASVs post decontaminbation	Shared ASVs Final	Unique ASVs Final	Shared adjusted ASVs final	Unique adjusted ASVs final	Shared 98% OTUs final	Unique 98% OTUs final	Sample status
1	BAL_S_2571_DNA_Extraction2	BALF	3	0	371	32	61	0	78	3	1	0	78	3	1	1	1	Not analyzed
2	BAL_S_4163_DNA_Extraction2	BALF	3	0	1003	85	151	0	393	8	17	*	*	*	*	*	*	Not analyzed
3	BAL_S_4266_DNA_Extraction2	BALF	3	0	299	20	25	0	84	2	0	0	84	2	0	1	0	Analyzed
4	BAL_S_4327_DNA_Extraction2	BALF	3	0	382	19	74	0	75	2	3	0	75	2	3	1	1	Analyzed
5	BAL_S_5151_DNA_Extraction2	BALF	3	0	272	29	51	0	91	3	3	0	91	3	3	2	2	Analyzed
6	BAL_S_7122_DNA_Extraction2	BALF	2	0	288	22	150	0	50	2	3	0	50	2	3	1	3	Analyzed
7	BAL_S_7325_DNA_Extraction2	BALF	2	0	145	2	78	0	49	1	6	0	49	1	6	1	1	Analyzed
8	BAL_S_7326_DNA_Extraction2	BALF	2	0	186	2	97	0	48	1	7	0	48	1	7	1	1	Analyzed
9	BAL_S_7451_DNA_Extraction2	BALF	2	0	152	3	52	0	43	0	6	0	43	0	6	1	0	Not analyzed
10	BAL_S_7466_DNA_Extraction2	BALF	3	0	329	18	51	0	73	2	1	0	73	2	1	1	0	Analyzed
11	BAL_S_7539_DNA_Extraction2	BALF	2	0	173	2	113	0	47	0	9	0	47	0	9	2	2	Analyzed
12	Positive_22003835	Pure culture	2	0	44	2	11	0	34	2	1	*	*	*	*	*	*
13	Positive_22003836	Pure culture	3	0	63	2	1	0	63	2	1	0	46	2	1	1	0
14	Positive_C1_BCG	Pure culture	5	17	64	2	5	17	59	2	1	0	75	2	1	1	0
15	Positive_C2_Mycobacterium	Pure culture	6	34	53	4	2	34	47	2	1	17	49	1	2	1	0
16	Ultra_clean_Mock_D0_DNA	Mock Standard (cells)	2	0	343	11	44	0	252	6	7	0	252	6	7	7	1
	* Sample excluded, had less than 10,000 reads
	post decontamination: after decontam and 2% abundance threshold. Final: after all decontamination steps, and reads normalization to 10,000 reads per sample.
