# Supplementary material for: Serratia sp. traits distinguish the lung microbiome of patients with tuberculosis and non-tuberculous mycobacterial lung diseases
Source: PLoS One. 2025 Jun 26;20(6):e0325362. doi: 10.1371/journal.pone.0325362 (PMC12200645; doi:10.1371/journal.pone.0325362)
Supplement: S2 Table — (XLSX) [file pone.0325362.s009.xlsx]

## Sheet: Supplementary_table S2
Supplementary Table 2. Description of the patients analyzed in this study TB (n= 23), NTM (n=19), Other (n=4)
Sample ID	Sample Name	Category	Sample ID Clinic	DNA_ID	Amplicon concentration (ng/µl)	Sampling date	Age Category	Sex	Disease Status	culture-based	Infectious agent(s) (culture-based)	Smoking Status	Steroides Treatement
BAL-S-2066-DNA-Extraction2_S122	BAL_S_2066_DNA_Extraction2	BALF	BAL-S-2066	MSO-47	7.47	22_07_2003	70_79	f	Other	Idiopathic Interstitial Pneumonia	none	No	Undefined
BAL-S-2078-DNA-Extraction2_S121	BAL_S_2078_DNA_Extraction2	BALF	BAL-S-2078	MSO-46	22.4	30_07_2003	40_49	f	Other	Bronchiectasis	Shewanella putrefaciens	Former_smoker	Undefined
BAL-S-2515-DNA-Extraction2_S117	BAL_S_2515_DNA_Extraction2	BALF	BAL-S-2515	MSO-42	16.52	09_07_2004	60_69	m	NTM-LD	NTM-LD	Mycobacterium xenopi	No	Undefined
BAL-S-2570_S146	BAL_S_2570	BALF	BAL-S-2570	MSO-71	9.25	20_08_2004	80_89	m	TB	TB	Mycobacterium bovis	Unkown	Undefined
BAL-S-2594_S148	BAL_S_2594	BALF	BAL-S-2594	MSO-73	16.05	10_09_2004	30_39	f	TB	TB	Mycobacterium bovis	Yes	Undefined
BAL-S-3040-DNA-Extraction2_S109	BAL_S_3040_DNA_Extraction2	BALF	BAL-S-3040	MSO-34	18.94	02_08_2005	60_69	m	NTM-LD	NTM-LD	Mycobacterium abcessus	No	Undefined
BAL-S-3177-DNA-Extraction2_S113	BAL_S_3177_DNA_Extraction2	BALF	BAL-S-3177	MSO-38	15.08	04_11_2005	40_49	m	NTM-LD	NTM-LD	Mycobacterium kansasii	Unkown	Undefined
BAL-S-3590_S149	BAL_S_3590	BALF	BAL-S-3590	MSO-74	7.24	01_08_2006	60_69	m	TB	TB	Mycobacterium bovis	No	No
BAL-S-4146-aliquot2-DNA-Extraction2_S118	BAL_S_4146_aliquot2_DNA_Extraction2	BALF	BAL-S-4146	MSO-43	15.21	21_08_2007	50_59	m	NTM-LD	NTM-LD	Mycobacterium avium	Unkown	Undefined
BAL-S-4266-DNA-Extraction2_S107	BAL_S_4266_DNA_Extraction2	BALF	BAL-S-4266	MSO-32	5.05	06_11_2007	60_69	m	NTM-LD	NTM-LD	Mycobacterium avium	No	No
BAL-S-4327-DNA-Extraction2_S105	BAL_S_4327_DNA_Extraction2	BALF	BAL-S-4327	MSO-30	16.58	02_01_2008	50_59	m	NTM-LD	NTM-LD	Mycobacterium fortuitum	Unkown	Undefined
BAL-S-5151-DNA-Extraction2_S108	BAL_S_5151_DNA_Extraction2	BALF	BAL-S-5151	MSO-33	14.07	18_09_2009	70_79	f	NTM-LD	NTM-LD	Mycobacterium avium/Mycobacterium fortuitum	Former_smoker	No
BAL-S-5968-DNA-Extraction2_S277	BAL_S_5968_DNA_Extraction2	BALF	BAL-S-5968	MSO-277	2.4422	12_05_2011	70_79	m	TB	TB	Mycobacterium Tuberculosis complex	Former_smoker	No
BAL-S-6028_S145	BAL_S_6028	BALF	BAL-S-6028	MSO-70	10.68	28_06_2011	70_79	f	NTM-LD	NTM-LD	Mycobacterium avium	No	No
BAL-S-6061-DNA-Extraction2_S281	BAL_S_6061_DNA_Extraction2	BALF	BAL-S-6061	MSO-281	6.1002	12_07_2011	70_79	f	NTM-LD	NTM-LD	Mycobacterium avium	No	Yes
BAL-S-6582-DNA-Extraction2_S119	BAL_S_6582_DNA_Extraction2	BALF	BAL-S-6582	MSO-44	14.58	14_07_2012	80_89	f	Other	Bronchiectasis	Bronchial asthma, allergic	Unkown	Undefined
BAL-S-6657-DNA-Extraction2_S125	BAL_S_6657_DNA_Extraction2	BALF	BAL-S-6657	MSO-50	13.64	29_08_2012	30_39	m	NTM-LD	NTM-LD	Mycobacterium avium	Unkown	No
BAL-S-6663-DNA-Extraction2_S120	BAL_S_6663_DNA_Extraction2	BALF	BAL-S-6663	MSO-45	17.42	01_09_2012	60_69	m	Other	Bronchial asthma	Pseudomonas aeroginosa	Former_smoker	No
BAL-S-6981-DNA-Extraction2_S135	BAL_S_6981_DNA_Extraction2	BALF	BAL-S-6981	MSO-60	18.09	11_04_2013	20_29	f	TB	TB	Mycobacterium Tuberculosis complex	Unkown	Undefined
BAL-S-7000-DNA-Extraction2_S136	BAL_S_7000_DNA_Extraction2	BALF	BAL-S-7000	MSO-61	11.47	26_04_2013	40_49	m	TB	TB	Mycobacterium Tuberculosis complex	Yes	No
BAL-S-7087-DNA-Extraction2_S133	BAL_S_7087_DNA_Extraction2	BALF	BAL-S-7087	MSO-58	16.6	21_06_2013	10_19	f	TB	TB	Mycobacterium Tuberculosis complex	No	No
BAL-S-7122-DNA-Extraction2_S130	BAL_S_7122_DNA_Extraction2	BALF	BAL-S-7122	MSO-55	7.72	10_07_2013	10_19	m	TB	TB	Mycobacterium Tuberculosis complex	Unkown	Undefined
BAL-S-7136-DNA-Extraction2_S134	BAL_S_7136_DNA_Extraction2	BALF	BAL-S-7136	MSO-59	15.27	19_07_2013	10_19	m	TB	TB	Mycobacterium Tuberculosis complex	No	No
BAL-S-7149-DNA-Extraction2_S137	BAL_S_7149_DNA_Extraction2	BALF	BAL-S-7149	MSO-62	14.31	26_07_2013	50_59	f	TB	TB	Mycobacterium Tuberculosis complex	No	No
BAL-S-7158-DNA-Extraction2_S132	BAL_S_7158_DNA_Extraction2	BALF	BAL-S-7158	MSO-57	19.13	07_08_2013	50_59	m	TB	TB	Mycobacterium Tuberculosis complex	Unkown	No
BAL-S-7209-DNA-Extraction2_S138	BAL_S_7209_DNA_Extraction2	BALF	BAL-S-7209	MSO-63	13.55	11_09_2013	20_29	m	TB	TB	Mycobacterium Tuberculosis complex	No	No
BAL-S-7308-DNA-Extraction2_S141	BAL_S_7308_DNA_Extraction2	BALF	BAL-S-7308	MSO-66	15.55	14_11_2013	20_29	m	TB	TB	Mycobacterium Tuberculosis complex	No	No
BAL-S-7325-DNA-Extraction2_S126	BAL_S_7325_DNA_Extraction2	BALF	BAL-S-7325	MSO-51	13.04	04_12_2013	10_19	m	TB	TB	Mycobacterium tuberculosis	Unkown	Undefined
BAL-S-7326-DNA-Extraction2_S127	BAL_S_7326_DNA_Extraction2	BALF	BAL-S-7326	MSO-52	17.67	04_12_2013	50_59	m	TB	TB	Mycobacterium tuberculosis	Unkown	Undefined
BAL-S-7376-DNA-Extraction2_S110	BAL_S_7376_DNA_Extraction2	BALF	BAL-S-7376	MSO-35	12.45	22_01_2014	50_59	m	NTM-LD	NTM-LD	Mycobacterium intracelluare complex	No	Undefined
BAL-S-7451-DNA-Extraction2_S129	BAL_S_7451_DNA_Extraction2	BALF	BAL-S-7451	MSO-54	17.97	07_03_2014	40_49	m	TB	TB	Mycobacterium Tuberculosis complex	Former_smoker	Undefined
BAL-S-7466-DNA-Extraction2_S106	BAL_S_7466_DNA_Extraction2	BALF	BAL-S-7466	MSO-31	7.87	19_03_2014	60_69	f	NTM-LD	NTM-LD	Mycobacterium intracelluare complex	Former_smoker	Undefined
BAL-S-7539-DNA-Extraction2_S128	BAL_S_7539_DNA_Extraction2	BALF	BAL-S-7539	MSO-53	11.17	22_05_2014	40_49	f	TB	TB	Mycobacterium Tuberculosis complex	No	Undefined
BAL-S-7583-DNA-Extraction2_S116	BAL_S_7583_DNA_Extraction2	BALF	BAL-S-7583	MSO-41	21.38	24_06_2014	50_59	m	NTM-LD	NTM-LD	Mycobacterium complex, Stenotrophomonas neutrophiliae	Former_smoker	Undefined
BAL-S-7669-DNA-Extraction2_S131	BAL_S_7669_DNA_Extraction2	BALF	BAL-S-7669	MSO-56	17.3	20_08_2014	30_39	m	TB	TB	Mycobacterium Tuberculosis complex	Unkown	Undefined
BAL-S-7786-DNA-Extraction2_S140	BAL_S_7786_DNA_Extraction2	BALF	BAL-S-7786	MSO-65	16.28	05_11_2014	20_29	m	TB	TB	Mycobacterium Tuberculosis complex	No	Undefined
BAL-S-8067-DNA-Extraction2_S139	BAL_S_8067_DNA_Extraction2	BALF	BAL-S-8067	MSO-64	17.36	08_05_2015	40_49	m	TB	TB	Mycobacterium Tuberculosis complex	Yes	Undefined
BAL-S-8309_S144	BAL_S_8309	BALF	BAL-S-8309	MSO-69	11.45	31_10_2015	30_39	m	TB	TB	Mycobacterium africanum	Unkown	Undefined
BAL-S-8315-DNA-Extraction2_S124	BAL_S_8315_DNA_Extraction2	BALF	BAL-S-8315	MSO-49	12.17	04_11_2015	50_59	m	NTM-LD	NTM-LD	Mycobacterium fortuitum	Yes	Undefined
BAL-S-8320_S147	BAL_S_8320	BALF	BAL-S-8320	MSO-72	8.31	05_11_2015	20_29	m	TB	TB	Mycobacterium africanum	Unkown	Undefined
BAL-S-8796-DNA-Extraction2_S115	BAL_S_8796_DNA_Extraction2	BALF	BAL-S-8796	MSO-40	14.76	19_11_2016	70_79	m	NTM-LD	NTM-LD	Mycobacterium kansasii, Pseudomonas mendocina, Aeromonas veronii	No	No
BAL-S-9090-DNA-Extraction2_S112	BAL_S_9090_DNA_Extraction2	BALF	BAL-S-9090	MSO-37	18.48	08_08_2017	70_79	f	NTM-LD	NTM-LD	Mycobacterium kansasii	Unkown	No
BAL-S-9104-DNA-Extraction2_S114	BAL_S_9104_DNA_Extraction2	BALF	BAL-S-9104	MSO-39	13.03	17_08_2017	60_69	f	NTM-LD	NTM-LD	Mycobacterium fortuitum	Yes	Undefined
BAL-S-9118-DNA-Extraction2_S111	BAL_S_9118_DNA_Extraction2	BALF	BAL-S-9118	MSO-36	16.74	25_08_2017	70_79	f	NTM-LD	NTM-LD	Mycobacterium avium	No	No
BAL-S-9120_S150	BAL_S_9120	BALF	BAL-S-9120	MSO-75	8.93	29_08_2017	60_69	m	NTM-LD	NTM-LD	Mycobacterium kansasii	Unkown	No
BAL-S-9128_S151	BAL_S_9128	BALF	BAL-S-9128	MSO-76	13.86	02_09_2017	30_39	f	TB	TB	Mycobacterium Tuberculosis complex	Unkown	No
TBC: Mycobacterium Tuberculosis complex
BALF: Bronchoalveolar lavage fluid
