# Supplementary material for: Serratia sp. traits distinguish the lung microbiome of patients with tuberculosis and non-tuberculous mycobacterial lung diseases
Source: PLoS One. 2025 Jun 26;20(6):e0325362. doi: 10.1371/journal.pone.0325362 (PMC12200645; doi:10.1371/journal.pone.0325362)
Supplement: S3 Table — (XLSX) [file pone.0325362.s010.xlsx]

## Sheet: Supplementary_table_S3
Supplementary Table 3. Indicators taxa analyses based on indicator value analysis (IndVal) on adjusted ASVs (3.1), and 98% OTUs (3.2)
Supplementary Table 3.1 Anaylses on the adjusted ASVs									Supplementary Table 3.2 Anaylses on the 98% OTUs
Adjusted ASV	NTM	TB	Group	stat	p value	p value adjusted			98% OTU	NTM	TB	Group	stat	p.value	p.value adjusted
ASV_1	1	0	1	0.729722479831604	0.100678993210068	0.598781108963104			OTU_1_0.02	0	1	2	0.698654252774948	0.708542914570854	0.978464024883561
ASV_4	1	0	1	0.727086428479336	0.140268597314027	0.598781108963104			OTU_2_0.02	1	0	1	0.229415733870562	0.453525464745353	0.657611923880761
ASV_7	0	1	2	0.698370067444384	0.004719952800472	0.17219827801722			OTU_3_0.02	1	0	1	0.229415733870562	0.452945470545295	0.657611923880761
ASV_21	0	1	2	0.607961489316381	0.00860991390086099	0.17219827801722			OTU_4_0.02	1	0	1	0.229415733870562	0.45139548604514	0.657611923880761
ASV_3	0	1	2	0.568744108784523	0.231367686323137	0.598781108963104			OTU_6_0.02	1	0	1	0.229415733870562	0.453025469745303	0.657611923880761
ASV_22	0	1	2	0.41702882811415	0.114338856611434	0.598781108963104			OTU_7_0.02	0	1	2	0.439339904549309	0.190948090519095	0.657611923880761
ASV_25	0	1	2	0.361157559257308	0.238467615323847	0.598781108963104			OTU_11_0.02	0	1	2	0.607961489316381	0.00868991310086899	0.252007479925201
ASV_12	0	1	2	0.359904621692986	0.316476835231648	0.598781108963104			OTU_12_0.02	0	1	2	0.208514414057075	1	1
ASV_11	0	1	2	0.315287969380748	0.464055359446406	0.598781108963104			OTU_16_0.02	1	0	1	0.229415733870562	0.450665493345067	0.657611923880761
ASV_14	0	1	2	0.282915683119072	0.751442485575144	0.93930310696893			OTU_17_0.02	1	0	1	0.229415733870562	0.450665493345067	0.657611923880761
ASV_29	1	0	1	0.229415733870562	0.449115508844912	0.598781108963104			OTU_19_0.02	1	0	1	0.229415733870562	0.450665493345067	0.657611923880761
ASV_30	1	0	1	0.229415733870562	0.449115508844912	0.598781108963104			OTU_26_0.02	1	0	1	0.229415733870562	0.45139548604514	0.657611923880761
ASV_75	1	0	1	0.229415733870562	0.449115508844912	0.598781108963104			OTU_32_0.02	1	0	1	0.229415733870562	0.45139548604514	0.657611923880761
ASV_92	1	0	1	0.229415733870562	0.449115508844912	0.598781108963104			OTU_34_0.02	0	1	2	0.208514414057075	1	1
ASV_100	1	0	1	0.229415733870562	0.449115508844912	0.598781108963104			OTU_36_0.02	0	1	2	0.208514414057075	1	1
ASV_6	1	0	1	0.229415733870562	0.451245487545125	0.598781108963104			OTU_41_0.02	1	0	1	0.229415733870562	0.45139548604514	0.657611923880761
ASV_46	1	0	1	0.229415733870562	0.451245487545125	0.598781108963104			OTU_52_0.02	1	0	1	0.229415733870562	0.450665493345067	0.657611923880761
ASV_59	1	0	1	0.229415733870562	0.451245487545125	0.598781108963104			OTU_54_0.02	1	0	1	0.229415733870562	0.45139548604514	0.657611923880761
ASV_60	1	0	1	0.229415733870562	0.451245487545125	0.598781108963104			OTU_73_0.02	1	0	1	0.229415733870562	0.450665493345067	0.657611923880761
ASV_77	1	0	1	0.229415733870562	0.451245487545125	0.598781108963104			OTU_93_0.02	0	1	2	0.208514414057075	1	1
ASV_137	1	0	1	0.229415733870562	0.451245487545125	0.598781108963104			OTU_100_0.02	1	0	1	0.229415733870562	0.45139548604514	0.657611923880761
ASV_138	1	0	1	0.229415733870562	0.451245487545125	0.598781108963104			OTU_101_0.02	1	0	1	0.229415733870562	0.45139548604514	0.657611923880761
ASV_186	1	0	1	0.229415733870562	0.451245487545125	0.598781108963104			OTU_106_0.02	1	0	1	0.229415733870562	0.453025469745303	0.657611923880761
ASV_293	1	0	1	0.229415733870562	0.451245487545125	0.598781108963104			OTU_123_0.02	0	1	2	0.208514414057075	1	1
ASV_340	1	0	1	0.229415733870562	0.451245487545125	0.598781108963104			OTU_135_0.02	1	0	1	0.229415733870562	0.45139548604514	0.657611923880761
ASV_13	1	0	1	0.229415733870562	0.453585464145359	0.598781108963104			OTU_143_0.02	0	1	2	0.208514414057075	1	1
ASV_17	1	0	1	0.229415733870562	0.453585464145359	0.598781108963104			OTU_222_0.02	1	0	1	0.229415733870562	0.45139548604514	0.657611923880761
ASV_48	1	0	1	0.229415733870562	0.453645463545365	0.598781108963104			OTU_227_0.02	0	1	2	0.208514414057075	1	1
ASV_58	1	0	1	0.229415733870562	0.453645463545365	0.598781108963104			OTU_254_0.02	0	1	2	0.208514414057075	1	1
ASV_10	1	0	1	0.229415733870562	0.456535434645654	0.598781108963104
ASV_50	1	0	1	0.229415733870562	0.456535434645654	0.598781108963104
ASV_352	1	0	1	0.229415733870562	0.456535434645654	0.598781108963104
ASV_23	0	1	2	0.208514414057075	1	1
ASV_49	0	1	2	0.208514414057075	1	1
ASV_129	0	1	2	0.208514414057075	1	1
ASV_163	0	1	2	0.208514414057075	1	1
ASV_196	0	1	2	0.208514414057075	1	1
ASV_255	0	1	2	0.208514414057075	1	1
ASV_300	0	1	2	0.208514414057075	1	1
ASV_335	0	1	2	0.208514414057075	1	1
