# Supplementary material for: Serratia sp. traits distinguish the lung microbiome of patients with tuberculosis and non-tuberculous mycobacterial lung diseases
Source: PLoS One. 2025 Jun 26;20(6):e0325362. doi: 10.1371/journal.pone.0325362 (PMC12200645; doi:10.1371/journal.pone.0325362)
Supplement: S4 Table — (XLSX) [file pone.0325362.s011.xlsx]

## Sheet: Supplementary_table_S4
Supplementary Table 4. Correlation coefficients, and adjusted p values of pairwise Spearman´s correlation between ASVs (1), and 98% OTUs (2) relative abundances in TB, and NTM patients
Supplementary Table 4.1. Anaylsis on Adjusted ASVs														Supplementary Table 4.2. Anaylsis on 98% OTUs
Correlation coefficent in TB	ASV_1	ASV_4	ASV_7	ASV_3	ASV_11	ASV_12	ASV_21	ASV_14	ASV_25	ASV_22				Correlation coefficent in TB	OTU_1_0.02	OTU_7_0.02	OTU_11_0.02
ASV_1	1	0.568443771460024	-0.212419950468759	-0.449153978393422	-0.162806835478248	-0.259956755353559	0.0704935988199323	-0.526578358499959	0.0559648496956478	0.211872268814172				OTU_1_0.02	1	-0.499806921928382	-0.504512047127226
ASV_4	0.568443771460024	1	0.174164835081053	-0.0582769555395759	-0.110805629999333	-0.0682001809137999	-0.287180231672466	-0.4047365950739	-0.241911528090147	0.506629915359657				OTU_7_0.02	-0.499806921928382	1	-0.173601295594394
ASV_7	-0.212419950468759	0.174164835081053	1	0.0943257133799366	0.0101246124957672	0.0631857567879825	0.21898805964681	-0.0537044662818956	-0.185764629270163	0.042123837858655				OTU_11_0.02	-0.504512047127226	-0.173601295594394	1
ASV_3	-0.449153978393422	-0.0582769555395759	0.0943257133799366	1	-0.345646477862624	0.288099280970113	-0.228668095638029	0.602035103734373	-0.345646477862624	0.154137150322946
ASV_11	-0.162806835478248	-0.110805629999333	0.0101246124957672	-0.345646477862624	1	-0.176186739522264	-0.132247624385626	-0.149135446685879	0.679394812680115	-0.176186739522264
ASV_12	-0.259956755353559	-0.0682001809137999	0.0631857567879825	0.288099280970113	-0.176186739522264	1	-0.351530277359729	0.142992136423866	-0.176186739522264	0.443438914027149				Corrected p values in TB	OTU_1_0.02	OTU_7_0.02	OTU_11_0.02
ASV_21	0.0704935988199323	-0.287180231672466	0.21898805964681	-0.228668095638029	-0.132247624385626	-0.351530277359729	1	-0.126497727673208	-0.11787288260458	-0.351530277359729				OTU_1_0.02	0	0.0151633343991242	0.0151633343991242
ASV_14	-0.526578358499959	-0.4047365950739	-0.0537044662818956	0.602035103734373	-0.149135446685879	0.142992136423866	-0.126497727673208	1	-0.149135446685879	-0.176186739522264				OTU_7_0.02	0.0303266687982484	0	0.428257883249366
ASV_25	0.0559648496956478	-0.241911528090147	-0.185764629270163	-0.345646477862624	0.679394812680115	-0.176186739522264	-0.11787288260458	-0.149135446685879	1	-0.176186739522264				OTU_11_0.02	0.0281754206733975	0.428257883249366	0
ASV_22	0.211872268814172	0.506629915359657	0.042123837858655	0.154137150322946	-0.176186739522264	0.443438914027149	-0.351530277359729	-0.176186739522264	-0.176186739522264	1
														Correlation coefficent in NTM	OTU_1_0.02	OTU_7_0.02	OTU_11_0.02
Corrected p values in TB	ASV_1	ASV_4	ASV_7	ASV_3	ASV_11	ASV_12	ASV_21	ASV_14	ASV_25	ASV_22				OTU_1_0.02	1.0	-0.35166959	-0.09580576
ASV_1	0	0.0418837301760766	0.497682975509889	0.0946632262266505	0.588793537864024	0.497682975509889	0.799782306321424	0.0442826278641916	0.799782306321424	0.497682975509889				OTU_7_0.02	-0.35166959	1.0	-0.08072035
ASV_4	0.0418837301760766	0	0.640105288034345	0.791683820916148	0.790374465912466	0.791683820916148	0.413914404398145	0.166210462693432	0.478980830455933	0.06130947480066				OTU_11_0.02	-0.09580576	-0.08072035	1.0
ASV_7	0.954734824247299	0.954734824247299	0	0.954734824247299	0.963430507456978	0.954734824247299	0.954734824247299	0.954734824247299	0.954734824247299	0.954734824247299
ASV_3	0.141994839339976	0.791683820916148	0.752150727299671	0	0.238973033485794	0.328500126058137	0.44093349348896	0.0213276210439077	0.238973033485794	0.620422027735821
ASV_11	0.691577657673407	0.691577657673407	0.963430507456978	0.477946066971589	0	0.691577657673407	0.691577657673407	0.691577657673407	0.00327084836306923	0.691577657673407
ASV_12	0.519638034137264	0.774559875289051	0.774559875289051	0.519638034137264	0.631955563240418	0	0.450004428415647	0.662301126898584	0.631955563240418	0.306520103020502				Corrected p value in NTM	OTU_1_0.02	OTU_7_0.02	OTU_11_0.02
ASV_21	0.749256402680827	0.551885872530861	0.567754371810029	0.567754371810029	0.666227714878575	0.450004428415647	0	0.666227714878575	0.666227714878575	0.450004428415647				OTU_1_0.02	0.0000000	0.2796366	0.6964210
ASV_14	0.0442826278641916	0.166210462693432	0.807718963564539	0.0213276210439077	0.635839403651206	0.635839403651206	0.635839403651206	0	0.635839403651206	0.635839403651206				OTU_7_0.02	0.2796366	0.0000000	0.7425325
ASV_25	0.799782306321424	0.631955563240418	0.631955563240418	0.477946066971589	0.00327084836306923	0.631955563240418	0.666227714878575	0.639049938530655	0	0.631955563240418				OTU_11_0.02	0.7425325	0.7425325	0.0000000
ASV_22	0.541676197063216	0.12261894960132	0.84865317710871	0.542869274268844	0.541676197063216	0.153260051510251	0.300002952277098	0.541676197063216	0.541676197063216	0
Correlation coefficent in NTM	ASV_1	ASV_4	ASV_7	ASV_3	ASV_11	ASV_12	ASV_21	ASV_14
ASV_1	1	0.244951712028095	-0.223874454801807	-0.437564772450643	-0.172208139621413	-0.365942296695503	-0.0861040698107066	-0.368734396144153
ASV_4	0.244951712028095	1	0.335811682202711	-0.00396242355388681	0.0430520349053533	-0.365942296695503	0.344416279242826	-0.398364838691451
ASV_7	-0.223874454801807	0.335811682202711	1	0.441515082609392	-0.0807203508063088	-0.0807203508063088	0.64576280645047	-0.117283950617284
ASV_3	-0.437564772450643	-0.00396242355388681	0.441515082609392	1	-0.138787473111299	0.499634903200677	0.333089935467118	0.687744647910783
ASV_11	-0.172208139621413	0.0430520349053533	-0.0807203508063088	-0.138787473111299	1	-0.0555555555555556	-0.0555555555555556	-0.0807203508063088
ASV_12	-0.365942296695503	-0.365942296695503	-0.0807203508063088	0.499634903200677	-0.0555555555555556	1	-0.0555555555555556	0.726483157256779
ASV_21	-0.0861040698107066	0.344416279242826	0.64576280645047	0.333089935467118	-0.0555555555555556	-0.0555555555555556	1	-0.0807203508063088
ASV_14	-0.368734396144153	-0.398364838691451	-0.117283950617284	0.687744647910783	-0.0807203508063088	0.726483157256779	-0.0807203508063088	1
Corrected p value in NTM	ASV_1	ASV_4	ASV_7	ASV_3	ASV_11	ASV_12	ASV_21	ASV_14
ASV_1	0	0.49960188050734	0.49960188050734	0.287834377012847	0.560965542552952	0.287834377012847	0.725970377131224	0.287834377012847
ASV_4	0.436997441747073	0	0.279721275195854	0.987155258855345	0.987155258855345	0.279721275195854	0.279721275195854	0.279721275195854
ASV_7	0.624502350634175	0.372961700261139	0	0.204512380472511	0.742532467142662	0.742532467142662	0.019752248910196	0.742532467142662
ASV_3	0.106735641301845	0.987155258855345	0.106735641301845	0	0.666115023027026	0.102882871068317	0.228851355504619	0.00795588377467493
ASV_11	0.86107979512207	0.86107979512207	0.86107979512207	0.86107979512207	0	0.86107979512207	0.86107979512207	0.86107979512207
ASV_12	0.215875782759635	0.215875782759635	0.821283269241721	0.102882871068317	0.821283269241721	0	0.821283269241721	0.00299094317464021
ASV_21	0.821283269241721	0.381418925841031	0.019752248910196	0.381418925841031	0.821283269241721	0.821283269241721	0	0.821283269241721
ASV_14	0.210534946726154	0.210534946726154	0.742532467142662	0.00397794188733747	0.742532467142662	0.00299094317464021	0.742532467142662	0
