# Supplementary material for: Serratia sp. traits distinguish the lung microbiome of patients with tuberculosis and non-tuberculous mycobacterial lung diseases
Source: PLoS One. 2025 Jun 26;20(6):e0325362. doi: 10.1371/journal.pone.0325362 (PMC12200645; doi:10.1371/journal.pone.0325362)
Supplement: S5 Table — (XLSX) [file pone.0325362.s012.xlsx]

## Sheet: Supplementary_table_S5
Supplementary Table 5. Pairwise distances between the main Yersiniaceae, and Serratia adjusted ASVs, and further Yersinia, and Serratia previously published strains calculated after sequences alignment in Geneious
	ASV_12	ASV_22	ASV_25	ASV_ASV4	ASV_1	ASV_3	ASV_7	ASV_11	ASV_14	ASV_21	NR_025159.1 Yersinia kristensenii strain ATCC 33638	NR_025160.1 Yersinia pestis strain NCTC 5923	NR_025340.1 Serratia grimesii strain DSM 30063	NR_037112.1 Serratia quinivorans strain 4364	NR_041833.1 Yersinia ruckeri strain ATCC 29473	NR_042062.1 Serratia liquefaciens strain CIP 103238	NR_042485.1 Yersinia similis strain Y228	NR_113616.1 Serratia grimesii strain NBRC 13537	NR_114575.1 Serratia quinivorans strain LMG 7887	NR_114576.1 Serratia grimesii strain LMG 7883	NR_115973.1 Yersinia kristensenii strain CCUG 11294	NR_115976.1 Yersinia ruckeri strain CCUG 14190	NR_121703.1 Serratia liquefaciens strain ATCC 27592	NR_121742.1 Yersinia similis strain Y228	NR_178702.1 Serratia myotis strain 12	NR_179466.1 Yersinia alsatica strain IP38850
ASV_12		99143	98093	97877	99786	99145	99358	99358	98093	97877	98929	97240	99143	97665	98715	99358	97447	97708	97558	99358	98929	98715	99143	97447	97665	97240
ASV_22	99143		97665	97877	99143	99786	99572	99572	97452	97877	98929	97240	99143	97665	98715	99358	97447	97708	97558	99358	98929	98715	99356	97447	97665	97240
ASV_25	98093	97665		99786	98093	97669	97877	97877	99573	99786	97452	97028	97452	99143	97452	97452	96406	97495	99036	97452	97452	97452	97240	96406	99143	97028
ASV_4	97877	97877	99786		97877	97877	98089	97665	99358	99572	97665	97240	97665	99358	97665	97665	96617	97708	99251	97665	97665	97665	97660	96617	99358	97240
ASV_1	99786	99143	98093	97877		99145	99358	99358	97881	97877	98715	97028	98929	97452	98501	99143	97234	97495	97346	99143	98715	98501	98929	97234	97452	97028
ASV_3	99145	99786	97669	97877	99145		99786	99786	97669	97665	99143	97452	99358	97877	98929	99572	97660	97921	97771	99572	99143	98929	99358	97660	97877	97452
ASV_7	99358	99572	97877	98089	99358	99786		99572	97877	97877	99143	97452	99358	97877	98929	99572	97660	97921	97771	99572	99143	98929	99571	97660	97877	97452
ASV_11	99358	99572	97877	97665	99358	99786	99572		97877	97877	98929	97240	99143	97665	98715	99358	97447	97708	97558	99358	98929	98715	99356	97447	97665	97240
ASV_14	98093	97452	99573	99358	97881	97669	97877	97877		99572	97877	97452	97877	99572	97877	97877	96829	97921	99465	97877	97877	97877	97665	96829	99572	97452
ASV_21	97877	97877	99786	99572	97877	97665	97877	97877	99572		97452	97028	97452	99143	97452	97452	96406	97495	99036	97452	97452	97452	97447	96406	99143	97028
NR_025159.1 Yersinia kristensenii strain ATCC 33638	98929	98929	97452	97665	98715	99143	99143	98929	97877	97452		97877	99786	98301	99572	99572	98085	98348	98195	99572	100000	99572	99571	98085	98301	97877
NR_025160.1 Yersinia pestis strain NCTC 5923	97240	97240	97028	97240	97028	97452	97452	97240	97452	97028	97877		97877	97877	97877	97877	98511	97974	97771	97877	97877	97877	97872	98511	97877	100000
NR_025340.1 Serratia grimesii strain DSM 30063	99143	99143	97452	97665	98929	99358	99358	99143	97877	97452	99786	97877		98301	99358	99786	97872	98348	98195	99786	99786	99358	99785	97872	98301	97877
NR_037112.1 Serratia quinivorans strain 4364	97665	97665	99143	99358	97452	97877	97877	97665	99572	99143	98301	97877	98301		98301	98301	97252	98348	99893	98301	98301	98301	98298	97252	100000	97877
NR_041833.1 Yersinia ruckeri strain ATCC 29473	98715	98715	97452	97665	98501	98929	98929	98715	97877	97452	99572	97877	99358	98301		99358	98085	98348	98195	99358	99572	100000	99356	98085	98301	97877
NR_042062.1 Serratia liquefaciens strain CIP 103238	99358	99358	97452	97665	99143	99572	99572	99358	97877	97452	99572	97877	99786	98301	99358		98085	98348	98195	100000	99572	99358	100000	98085	98301	97877
NR_042485.1 Yersinia similis strain Y228	97447	97447	96406	96617	97234	97660	97660	97447	96829	96406	98085	98511	97872	97252	98085	98085		97346	97146	98085	98085	98085	98081	100000	97252	98511
NR_113616.1 Serratia grimesii strain NBRC 13537	97708	97708	97495	97708	97495	97921	97921	97708	97921	97495	98348	97974	98348	98348	98348	98348	97346		98348	98348	98348	98348	98344	97346	98348	97974
NR_114575.1 Serratia quinivorans strain LMG 7887	97558	97558	99036	99251	97346	97771	97771	97558	99465	99036	98195	97771	98195	99893	98195	98195	97146	98348		98195	98195	98195	98191	97146	99893	97771
NR_114576.1 Serratia grimesii strain LMG 7883	99358	99358	97452	97665	99143	99572	99572	99358	97877	97452	99572	97877	99786	98301	99358	100000	98085	98348	98195		99572	99358	100000	98085	98301	97877
NR_115973.1 Yersinia kristensenii strain CCUG 11294	98929	98929	97452	97665	98715	99143	99143	98929	97877	97452	100000	97877	99786	98301	99572	99572	98085	98348	98195	99572		99572	99571	98085	98301	97877
NR_115976.1 Yersinia ruckeri strain CCUG 14190	98715	98715	97452	97665	98501	98929	98929	98715	97877	97452	99572	97877	99358	98301	100000	99358	98085	98348	98195	99358	99572		99356	98085	98301	97877
NR_121703.1 Serratia liquefaciens strain ATCC 27592	99143	99356	97240	97660	98929	99358	99571	99356	97665	97447	99571	97872	99785	98298	99356	100000	98081	98344	98191	100000	99571	99356		98081	98298	97872
NR_121742.1 Yersinia similis strain Y228	97447	97447	96406	96617	97234	97660	97660	97447	96829	96406	98085	98511	97872	97252	98085	98085	100000	97346	97146	98085	98085	98085	98081		97252	98511
NR_178702.1 Serratia myotis strain 12	97665	97665	99143	99358	97452	97877	97877	97665	99572	99143	98301	97877	98301	100000	98301	98301	97252	98348	99893	98301	98301	98301	98298	97252		97877
NR_179466.1 Yersinia alsatica strain IP38850	97240	97240	97028	97240	97028	97452	97452	97240	97452	97028	97877	100000	97877	97877	97877	97877	98511	97974	97771	97877	97877	97877	97872	98511	97877
